# Supplementary material for: DNA-Decorated PET Nanochannels for Sensitive Biosensing
Source: Biosensors (Basel). 2025 Nov 10;15(11):751. doi: 10.3390/bios15110751 (PMC12650445; doi:10.3390/bios15110751)
Supplement: Supplementary file 1 [file biosensors-15-00751-s001.zip]

Archive with 1 entries (1 files):
- biosensors-3962639-supplementary.pdf
